# Supplementary material for: Metatranscriptomics Reveals the Diversity of the Tick Virome in Northwest China
Source: Microbiol Spectr. 2022 Oct 10;10(5):e01115-22. doi: 10.1128/spectrum.01115-22 (PMC9602664; doi:10.1128/spectrum.01115-22)
Supplement: Supplemental file 2 — Table S1. Download spectrum.01115-22-s0002.xlsx, XLSX file, 0.01 MB [file spectrum.01115-22-s0002.xlsx]

## Sheet: Sheet1
Table S1 The identified viral sequences information in this study
Virus (abbreviation)	Virus strain name	Genome	Closet relative	GenBank Accession no.
		(bp)	(%nt identity)
Qinghe tick reovirus	QH19-6	4292	Fennes virus (69.93)	OP312991
(QTRV)		3665	Fennes virus (69.77)	OP312992
Xinjiang tick phlebovirus	FH19-16	6470	XTPV 15-YDL (99.66)	OP312993
(XTPV)	FY19-6	6471	XTPV 15-YDL (98.16)	OP312994
Bole Tick Virus 1	FY19-11	5971	BTV1 17-L2 (93.20)	OP312995
(BTV1)	ZQ16-10	6287	BTV1 17-L2 (91.93)	OP312997
Changping tick virus 1	FY19-19	6732	CTV1 CP1-2 (75.37)	OP312996
(CTV1)	SZW16-8	6656	CTV1 CP1-2 (75.24)	OP312998
Severe fever with thrombocytopenia syndrome virus	SZW1604	6348	SFTSV JS2014-18 (88.96)	OP312999
(SFTSV)		3358	SFTSV HB2015-25 (87.67)	OP313000
		1729	SFTSV SPL171A (90.34)	OP313001
Alxa tick phlebovirus	ZQ16-15	6484	Mukawa virus	OP313002
(ATPV)			-74.21
		3373	Mukawa virus	OP313003
			-66.71
		1810	Mukawa virus	OP313004
			-67.99
	ZQ19-11	4993	Mukawa virus	OP313005
			-74.77
		3368	Mukawa virus	OP313006
			-69.24
		1811	Mukawa virus	OP313007
			(68,70)
	YQ19-2	6508	Mukawa virus	OP313008
			-74.4
		3381	Mukawa virus	OP313009
			-66.57
		1880	Mukawa virus	OP313010
			-68.8
Alxa tick rhabdovirus	ZQ16-17	11477	Xinjiang tick rhabdovirus (70.25)	OP313011
(ATRV)
Fuyun tick rhabdovirus	FY19-20	13658	Tacheng Tick Virus 7 (68.77)	OP313012
(FTRV)
Bole tick virus 2	FH19-12	7920	BTV2 17-L2 (99.37)	OP313013
(BTV2)	ZQ16-7	7635	BTV2 17-L2 (90.15)	OP313015
Taishun tick virus	FH19-9	6226	TSTV 17-L2 (99.53)	OP313014
(TSTV)	ZQ16-8	11290	TSTV 17-L2 (96.11)	OP313016
	YQ19-3	10410	TSTV 17-L2 (95.95)	OP313017
Fuyun tick virus 1	FY19-2	6558	Tacheng Tick Virus 6 (65.61)	OP313018
(FTV1)
Fuhai tick bunyavirus	FH19-7	3540	Ixodes scapularis bunyaviru (69.72)	OP313019
(FTBV)		2832	Ixodes scapularis bunyaviru (66.48)	OP313020
Kuriyama virus	ZQ16-20	6172	KYMV CZCT80Q (73.47)	OP313021
(KYMV)
Bole tick virus 3	ZQ16-2	10943	BTV3 17-L2 (98.25)	OP313022
(BTV3)	ZQ16-5	10943	BTV3 17-L2 (98.15)	OP313023
Fuyun tick virus 2	FY19-7	8930	Ixodes scapularis iflavirus (67.80)	OP313024
(FTV2)
Fuyun tick associated virus	FY19-1	1355	Xinjiang tick associated virus 2 (76.25)	OP313025
(FTAV)
SZW tick virus	SZW16-19	660	Xinjiang tick associated virus 2 (70.82)	OP313026
(STV)
